# Supplementary material for: Progression of Heart Failure in People with Type 2 Diabetes in Germany: An Analysis Using German Health Insurance Claims Data
Source: J Health Econ Outcomes Res. 2024 Aug 27;11(2):58–65. doi: 10.36469/001c.120747 (PMC11392481; doi:10.36469/001c.120747)
Supplement: Supplemental Tables — Table S1: Model input Table S2: Patient characteristics Table S3: Outcomes progression [file jheor_2024_11_2_120747_243789.xlsx]

## Sheet: Model input
	Variables	Description	Classi-fication System	Code	Subcodes / Details	* Notes
	male	Male gender	N/A	M/F/D		On index date
	index_dx_out	Index diagnosis recorded during an outpatient visit	N/A	N/A		6 month prior to the index date (including index date)
	age	Age in years	N/A	Numeric		On index date
	dx_defibrillator	Implantation of a pacemaker, defibrillator and event recorder	OPS	5-377*		6 month prior to the index date to (index date +30 days)
	hosp_chf	Number of hospitalizations for CHF	N/A	PDx = I50.*		6 month prior to the index date (including index date)
	rx_ace	Ace inhibitor from prescription claims	ATC	C09AA07	Benazepril	6 month prior to the index date to (index date +30 days)
	rx_ace	Ace inhibitor from prescription claims	ATC	C09AA01	Captopril	6 month prior to the index date to (index date +30 days)
	rx_ace	Ace inhibitor from prescription claims	ATC	C09AA02	Enalapril	6 month prior to the index date to (index date +30 days)
	rx_ace	Ace inhibitor from prescription claims	ATC	C09AA09	Fosinopril	6 month prior to the index date to (index date +30 days)
	rx_ace	Ace inhibitor from prescription claims	ATC	C09AA03	Lisinopril	6 month prior to the index date to (index date +30 days)
	rx_ace	Ace inhibitor from prescription claims	ATC	C09AA13	Moexipril	6 month prior to the index date to (index date +30 days)
	rx_ace	Ace inhibitor from prescription claims	ATC	C09AA04	Perindopril	6 month prior to the index date to (index date +30 days)
	rx_ace	Ace inhibitor from prescription claims	ATC	C09AA06	Quinapril	6 month prior to the index date to (index date +30 days)
	rx_ace	Ace inhibitor from prescription claims	ATC	C09AA05	Ramipril	6 month prior to the index date to (index date +30 days)
	rx_ace	Ace inhibitor from prescription claims	ATC	C09AA10	Trandolapril	6 month prior to the index date to (index date +30 days)
	rx_antagonist	Mineralocorticoid receptor antagonist from prescription claims	ATC	C03DA04	Eplerenone	6 month prior to the index date to (index date +30 days)
	rx_antagonist	Mineralocorticoid receptor antagonist from prescription claims	ATC	C03DA01	Spironolactone	6 month prior to the index date to (index date +30 days)
	rx_bblocker	Beta blocker from prescription claims	ATC	C07AB04	Acebutolol	6 month prior to the index date to (index date +30 days)
	rx_bblocker	Beta blocker from prescription claims	ATC	C07AB03	Atenolol	6 month prior to the index date to (index date +30 days)
	rx_bblocker	Beta blocker from prescription claims	ATC	C07AB05	Betaxolol	6 month prior to the index date to (index date +30 days)
	rx_bblocker	Beta blocker from prescription claims	ATC	C07AB07	Bisoprolol	6 month prior to the index date to (index date +30 days)
	rx_bblocker	Beta blocker from prescription claims	ATC	C07AA15	Carteolol	6 month prior to the index date to (index date +30 days)
	rx_bblocker	Beta blocker from prescription claims	ATC	C07AG02	Carvedilol	6 month prior to the index date to (index date +30 days)
	rx_bblocker	Beta blocker from prescription claims	ATC	C07AB09	Esmolol	6 month prior to the index date to (index date +30 days)
	rx_bblocker	Beta blocker from prescription claims	ATC	C07AG01	Labetalol	6 month prior to the index date to (index date +30 days)
	rx_bblocker	Beta blocker from prescription claims	ATC	C07AB02	Metoprolol	6 month prior to the index date to (index date +30 days)
	rx_bblocker	Beta blocker from prescription claims	ATC	C07AA12	Nadolol	6 month prior to the index date to (index date +30 days)
	rx_bblocker	Beta blocker from prescription claims	ATC	C07AB12	Nebivolol	6 month prior to the index date to (index date +30 days)
	rx_bblocker	Beta blocker from prescription claims	ATC	C07AA23	Penbutolol	6 month prior to the index date to (index date +30 days)
	rx_bblocker	Beta blocker from prescription claims	ATC	C07AA03	Pindolol	6 month prior to the index date to (index date +30 days)
	rx_bblocker	Beta blocker from prescription claims	ATC	C07AA05	Propranolol	6 month prior to the index date to (index date +30 days)
	rx_bblocker	Beta blocker from prescription claims	ATC	C07AA06	Timolol	6 month prior to the index date to (index date +30 days)
	rx_digoxin	Digoxin from prescription claims	ATC	C01AA05	Digoxin	6 month prior to the index date to (index date +30 days)
	rx_loop_diuretic	Loop diuretic from prescription claims	ATC	C03CA02	Bumetanide	6 month prior to the index date to (index date +30 days)
	rx_loop_diuretic	Loop diuretic from prescription claims	ATC	C03CA01	Furosemide	6 month prior to the index date to (index date +30 days)
	rx_loop_diuretic	Loop diuretic from prescription claims	ATC	C03CA04	Torsemide	6 month prior to the index date to (index date +30 days)
	rx_loop_diuretic	Loop diuretic from prescription claims	ATC	C03CC01	Ethacrynic Acid	6 month prior to the index date to (index date +30 days)
	rx_nitrates	Nitrate from prescription claims	ATC	C05AE01	Nitroglycerin	6 month prior to the index date to (index date +30 days)
	rx_nitrates	Nitrate from prescription claims	ATC	C05AE02	Isosorbide Dinitrate	6 month prior to the index date to (index date +30 days)
	rx_nitrates	Nitrate from prescription claims	ATC	C01DA08	Isosorbide Mononitrate	6 month prior to the index date to (index date +30 days)
	rx_nitrates	Nitrate from prescription claims	ATC	C01EB18	Ranolazine	6 month prior to the index date to (index date +30 days)
	rx_thiazide	Thiazide diuretic from prescription claims	ATC	C03AA01	Bendroflumethiazide	6 month prior to the index date to (index date +30 days)
	rx_thiazide	Thiazide diuretic from prescription claims	ATC	currently not available in Germay	Benzthiazide	6 month prior to the index date to (index date +30 days)
	rx_thiazide	Thiazide diuretic from prescription claims	ATC	C03AA04	Chlorothiazide	6 month prior to the index date to (index date +30 days)
	rx_thiazide	Thiazide diuretic from prescription claims	ATC	C03BA04	Chlorthalid	6 month prior to the index date to (index date +30 days)
	dx_afib	Atrial fibrillation and atrial flutter	ICD-10 GM	I48*		6 month prior to the index date to (index date +30 days)
	dx_anemia	Iron Deficiency Anemia	ICD-10 GM	D50*		6 month prior to the index date to (index date +30 days)
	dx_anemia	Vitamin B12 deficiency anemia	ICD-10 GM	D51*		6 month prior to the index date to (index date +30 days)
	dx_anemia	Folic acid deficiency anemia	ICD-10 GM	D52*		6 month prior to the index date to (index date +30 days)
	dx_anemia	Other alimentary anemias	ICD-10 GM	D53*		6 month prior to the index date to (index date +30 days)
	dx_anemia	Anemia due to enzyme defects	ICD-10 GM	D55*		6 month prior to the index date to (index date +30 days)
	dx_anemia	Thalassaemia	ICD-10 GM	D56*		6 month prior to the index date to (index date +30 days)
	dx_anemia	Sickle cell disease	ICD-10 GM	D57*		6 month prior to the index date to (index date +30 days)
	dx_anemia	Other hereditary hemolytic anemias	ICD-10 GM	D58*		6 month prior to the index date to (index date +30 days)
	dx_anemia	Acquired hemolytic anemias	ICD-10 GM	D59*		6 month prior to the index date to (index date +30 days)
	dx_anemia	Acquired isolated aplastic anemia [erythroblastopenia] [pure red cell aplasia]	ICD-10 GM	D60*		6 month prior to the index date to (index date +30 days)
	dx_anemia	Other aplastic anemias	ICD-10 GM	D61*		6 month prior to the index date to (index date +30 days)
	dx_cabg	Creation of an aortocoronary bypass	OPS	5-361*		6 month prior to the index date to (index date +30 days)
	dx_cabg	Creation of an aortocoronary bypass by minimally invasive technique	OPS	5-362*		6 month prior to the index date to (index date +30 days)
	dx_cardiomyopathy	Cardiomyopathy	ICD-10 GM	I42*		6 month prior to the index date to (index date +30 days)
	dx_cardiomyopathy	Cardiomyopathy in diseases classified elsewhere	ICD-10 GM	I43*		6 month prior to the index date to (index date +30 days)
	dx_copd	Other chronic obstructive pulmonary disease	ICD-10 GM	J44*		6 month prior to the index date to (index date +30 days)
	dx_copd	Chronic bronchitis	ICD-10 GM	J41*		6 month prior to the index date to (index date +30 days)
	dx_copd	Chronic bronchitis	ICD-10 GM	J42*		6 month prior to the index date to (index date +30 days)
	dx_depression	Depressive Episode	ICD-10 GM	F32*		6 month prior to the index date to (index date +30 days)
	dx_depression	Recurrent depressive disorder	ICD-10 GM	F33*		6 month prior to the index date to (index date +30 days)
	dx_depression	Persistent affective disorder	ICD-10 GM	F34*		6 month prior to the index date to (index date +30 days)
	dx_depression	Unspecified affective disorder	ICD-10 GM	F39*		6 month prior to the index date to (index date +30 days)
	dx_depression	Reactions to severe stress and adjustment disorders	ICD-10 GM	F43*		6 month prior to the index date to (index date +30 days)
	dx_htn_nephropathy	Hypertensive kidney disease	ICD-10 GM	I12*		6 month prior to the index date to (index date +30 days)
	dx_htn_nephropathy	Hypertensive kidney and heart disease	ICD-10 GM	I13*		6 month prior to the index date to (index date +30 days)
	dx_hyperlipidemia	Disorders of lipoprotein metabolism and other lipidemias	ICD-10 GM	E78*		6 month prior to the index date to (index date +30 days)
	dx_hypertension	Hypertension	ICD-10 GM	I10*		6 month prior to the index date to (index date +30 days)
	dx_hypertension	Hypertensive heart disease	ICD-10 GM	I11*		6 month prior to the index date to (index date +30 days)
	dx_hypertension	Hypertensive kidney disease	ICD-10 GM	I12*		6 month prior to the index date to (index date +30 days)
	dx_hypertension	Hypertensive kidney and heart disease	ICD-10 GM	I13*		6 month prior to the index date to (index date +30 days)
	dx_hypertension	secondary hypertension	ICD-10 GM	I15*		6 month prior to the index date to (index date +30 days)
	dx_hypotension	Hypotension	ICD-10 GM	I95*		6 month prior to the index date to (index date +30 days)
	dx_mi	myocardial infarction	ICD-10 GM	I21*		6 month prior to the index date to (index date +30 days)
	dx_obesity	Obesity	ICD-10 GM	E66*		6 month prior to the index date to (index date +30 days)
	dx_obesity	Localized obesity	ICD-10 GM	E65*		6 month prior to the index date to (index date +30 days)
	dx_oth_dysrhythmia	Paroxysmal tachycardia	ICD-10 GM	I47*		6 month prior to the index date to (index date +30 days)
	dx_oth_dysrhythmia	Other cardiac arrhythmias	ICD-10 GM	I49*	In Germany R00 is often coded, left out to be congruent with Desai	6 month prior to the index date to (index date +30 days)
	dx_psychosis	Schizophrenia	ICD-10 GM	F20*	F09, F21, F23.-, F29, F30.- and F31.- are missing, we would not include them to keep the model congruent to Desai	6 month prior to the index date to (index date +30 days)
	dx_psychosis	Persistent delusional disorders	ICD-10 GM	F22*		6 month prior to the index date to (index date +30 days)
	dx_psychosis	Induced delusional disorder	ICD-10 GM	F24		6 month prior to the index date to (index date +30 days)
	dx_psychosis	Schizoaffective disorders	ICD-10 GM	F25*		6 month prior to the index date to (index date +30 days)
	dx_psychosis	Other non-organic psychotic disorders	ICD-10 GM	F28		6 month prior to the index date to (index date +30 days)
	dx_rheumatic_heart	Rheumatic mitral valve disease	ICD-10 GM	I05*		6 month prior to the index date to (index date +30 days)
	dx_rheumatic_heart	Rheumatic aortic valve disease	ICD-10 GM	I06*		6 month prior to the index date to (index date +30 days)
	dx_rheumatic_heart	Rheumatic tricuspid valve disease	ICD-10 GM	I07*		6 month prior to the index date to (index date +30 days)
	dx_rheumatic_heart	Diseases of multiple heart valves	ICD-10 GM	I08*		6 month prior to the index date to (index date +30 days)
	dx_rheumatic_heart	Other rheumatic heart diseases	ICD-10 GM	I09*		6 month prior to the index date to (index date +30 days)
	dx_sleep_apnea	Sleep apnea	ICD-10 GM	G47.3-		6 month prior to the index date to (index date +30 days)
	dx_stable_angina	Angina pectoris with proven coronary spasm	ICD-10 GM	I20.1		6 month prior to the index date to (index date +30 days)
	dx_stable_angina	Other forms of angina pectoris	ICD-10 GM	I20.8		6 month prior to the index date to (index date +30 days)
	dx_stable_angina	Angina pectoris, unspecified	ICD-10 GM	I20.9		6 month prior to the index date to (index date +30 days)
	dx_stable_angina	Coronary artery disease	ICD-10 GM	I25*		6 month prior to the index date to (index date +30 days)
	dx_valve_disorder	Surgical intervention on heart valves	OPS	5-35*		6 month prior to the index date to (index date +30 days)
	hf_systolic	Systolic heart failure	ICD-10 GM	I50.0*	Not exactly Desai's definition. But I50.2 not available in Germany. I50.0* is automatically resulting in systolic heart failure	On index date
	hf_diastolic	Diastolic heart failure	ICD-10 GM	NA	No available in Germany - I50.3 does not exist	Cannot be used. Eventually calculate possible error
	hf_left	Left heart failure	ICD-10 GM	I50.1*		On index date
	hf_unspecified	Unspecified heart failure	ICD-10 GM	I50.9		On index date

## Sheet: Patient characteristics
Demographic	no_pats	Number of patients
Demographic	Age	Age of subject at index date	0
Demographic	Gender	m/f/d	0
Charlson	CCI	Charlson comorbidity Index	1	Multiple codes
Type 2 Diabetes	DM_2	Diabetes Type 2 --> main inclusion criterion	1	E11*
SGLT2	rx_sglt2	Any SGLT2 inhibitor prescribed at onset (ATC definition see "outcomes")	0
Metabolic	Ob_g	Obesity	1	E66*
Metabolic	Ob_l	Localized obesity	1	E65*
Metabolic	HL_T	Trygliceridemia	1	E78.1
Metabolic	HL_C	Cholesterinemia	1	E78.0
Metabolic	HL_M	Mixed hyperlipidemia	1	E78.2
Cardiovascular	CAD	Chronic ischemic heart disease	1	I25*
Cardiovascular	HTN_p	Essential (primary) hypertension	1	I10*
Cardiovascular	HTN_s	Secondary hypertension	1	I15*
Cardiovascular	HTN_hd	Hypertensive heart disease	1	I11*
Cardiovascular	HTN_kd	Hypertensive kidney disease	1	I12*
Cardiovascular	HTN_hkd	Hypertensive heart and kidney disease	1	I13*
Cardiovascular	MI_ac	Acute myocardial infarction	1	I21*
Cardiovascular	MI_rec	Recurrent myocardial infarction	1	I22*
Cardiovascular	CBV_bleeding	Cerebrovascular bleeding	1	I60* OR I61* OR I62*
Cardiovascular	CBV_stroke	Stroke	1	I63* OR I64
Cardiovascular	CBV_tia	Transient ischemic attack	1	G45*
Cardiometabolic	M_C	Cardiovascular AND Metabolic	1	Combination
HF	HF_rp	Primary right heart failure --> inclusion index date	1	I50.00
HF	HF_rs	Secondary right heart failure --> inclusion index date	1	I50.01
HF	HF_left	Left heart failure --> inclusion index date	1	I50.1-
HF	HF_unspec	Heart failure - not specified --> inclusion index date	1	I50.9
NYHA Class	NYHA_1	HF NYHA Class acc. To ICD-10 Coding on index date	1	I50.02!; I50.11
NYHA Class	NYHA_2	HF NYHA Class acc. To ICD-10 Coding on index date	1	I50.03!; I50.12
NYHA Class	NYHA_3	HF NYHA Class acc. To ICD-10 Coding on index date	1	I50.04.!; I50.13
NYHA Class	NYHA_4	HF NYHA Class acc. To ICD-10 Coding on index date	1	I50.05!; I50.14
NYHA Class	NYHA_unspec	NYHA Class not coded on index date	1	I50.05!; I50.14
LVEF category	HFpEF	LVEF Category according to DESAI algorithm	0	Use Model
LVEF category	HFrEF	LVEF Category according to DESAI algorithm	0	Use Model

## Sheet: Outcomes progression
Outcome / Progression	Variable name	Description	Classi-fication System	Code	Subcodes	* Notes
Increase NYHA	NYHA_inc	Higher NYHA level than 6 months prior	ICD-10 GM	I50.02 --> I50.03 I50.11 --> I50.12 '…	1	NYHA Coding changes from lower to higher NYHA Class
Improve NYHA	NYHA_imp	Lower NYHA level than 6 months prior	ICD-10 GM	I50.03 --> I50.02 I50.12 --> I50.11 '…	1	NYHA Coding changes from higher to lower NYHA Class
reduced LVEF	LVEF_red	HFrEF (after HFpEF)	./.	Desai Model	1	LVEF class gets "worse"
improved LVEF	LVEF_imp	HFpEF (after HFrEF)	./.	Desai Model	1	LVEF class gets "better"
MACE	MACE_CV_death	Death from cardiovascular disease	§21	Discharge Code "07" AND PDx dx_cardiac		in conjunction with PDx from dx_cardiac
Cardiac diagnoses	dx_cardiac	to be used with MACE (CV death + PCI)	ICD-10 GM	I*		all Dx from chapter "I" Cardiac and circulatory disorders
MACE	MACE_MI	Myocardial Infarction	ICD-10 GM	I21* / I22*
MACE		Stroke	ICD-10 GM	I63*
MACE (extended)	MACE_hosp_HF	hospital admission for HF	§21	PDx = I50.*		PDx in Germany = reason for admission
MACE (extended)	MACE_hosp_PCI	hospital admission for PCI	§21	OPS = 8-836* AND PDX = dx_cardiac		OPS Code for PCI + "cardiac" PDx
Death (other reason)	Death_other	Death from other than cardiovascular disease	§21	Death_date is not in hospital OR Death in hospital AND NOT dx_cardiac		Any other PDx except dx_cardiac
Device	dv_pace_defib	Implantation of a pacemaker, defibrillator and event recorder	OPS	5-377*
Device	dv_pace_defib	Removal, replacement and correction of a pacemaker and defibrillator	OPS	5-378*
Device	dv_counterpuls	Axial pump	OPS	8-839.4*
Device	dv_counterpuls	extracorporal pump	OPS	8-839.a*
Device	dv_counterpuls	Duration of pump use	OPS	8-83a.3*
Transplant	tx	Heart and heart-lung transplantation	OPS	5-375.*
Bypass	dx_cabg_new	Creation of an aortocoronary bypass	OPS	5-361.*
Bypass	dx_cabg_new	Creation of an aortocoronary bypass by minimally invasive technique	OPS	5-362.*
Hypertension	dx_hypertension_new	Hypertension	ICD-10 GM	I10*
Hypertension	dx_hypertension_new	Hypertensive heart disease	ICD-10 GM	I11*
Hypertension	dx_hypertension_new	Hypertensive kidney disease	ICD-10 GM	I12*
Hypertension	dx_hypertension_new	Hypertensive heart AND kidney disease	ICD-10 GM	I13*
Hypertension	dx_hypertension_new	secondary hypertension	ICD-10 GM	I15*
Obesity	dx_obesity_new	Obesity	ICD-10 GM	E66*
Obesity	dx_obesity_new	Localized obesity	ICD-10 GM	E65*
Hyperlipidemia	dx_hyperlipidemia_new	any kind of fatty acid disorder	ICD-10 GM	E78*
SGLT2	rx_sglt2	prescription of sglt2 inhibitors	ATC	A10BK*		Prescription of at least one of the ATC-Codes A10BK01-A10BK07
